# Supplementary material for: 1-(2,5-Dichloro-3-thien­yl)ethanone: infinite sheets mediated by O⋯Cl halogen bonds
Source: Acta Crystallogr Sect E Struct Rep Online. 2010 Sep 4;66(Pt 10):o2480. doi: 10.1107/S1600536810035154 (PMC2983218; doi:10.1107/S1600536810035154)
Supplement: Supplementary file 2 [file e-66-o2480-Isup2.hkl]

# 
# h,k,l, Fc-squared, Fo-squared, sigma(Fo-squared) and status flag 
# 
data_I
_shelx_title ' pbca in Pbca' 
_shelx_refln_list_code          4 
_shelx_F_calc_maximum      147.88 
_exptl_crystal_F_000       784.00 
_reflns_d_resolution_high  0.7697 
 
loop_ 
 _symmetry_equiv_pos_as_xyz 
 'x, y, z' 
 '-x+1/2, -y, z+1/2' 
 '-x, y+1/2, -z+1/2' 
 'x+1/2, -y+1/2, -z' 
 '-x, -y, -z' 
 'x-1/2, y, -z-1/2' 
 'x, -y-1/2, z-1/2' 
 '-x-1/2, y-1/2, z' 
 
_cell_length_a    13.0980 
_cell_length_b     7.1790 
_cell_length_c    16.3290 
_cell_angle_alpha  90.000 
_cell_angle_beta   90.000 
_cell_angle_gamma  90.000 
 
_shelx_F_squared_multiplier     1.000 
 
loop_ 
 _refln_index_h 
 _refln_index_k 
 _refln_index_l 
 _refln_F_squared_calc 
 _refln_F_squared_meas 
 _refln_F_squared_sigma 
 _refln_observed_status 
   2   0   0      280.08      203.54     25.71 o 
   6   0   0      727.20      721.56     46.24 o 
  10   0   0      506.32      476.62     70.15 o 
  12   0   0    20379.60    22547.85   1519.84 o 
  14   0   0      168.30      152.50     29.68 o 
  16   0   0     5094.92     5224.54    573.00 o 
   2   1   0     8445.28     7920.57    381.99 o 
   4   1   0     2902.34     2910.16    132.55 o 
   6   1   0     2184.10     2253.94     86.78 o 
   8   1   0     3748.63     3683.00    145.05 o 
  10   1   0      992.16     1008.57     46.89 o 
  12   1   0     2941.71     2883.72    146.28 o 
  14   1   0      451.92      484.66     31.05 o 
  16   1   0     1607.14     1790.04    145.55 o 
   0   2   0     2180.00     2181.81    134.60 o 
   2   2   0        0.41        1.05      2.30 o 
   4   2   0     1152.48     1294.46     55.46 o 
   6   2   0        6.08       12.05      2.88 o 
   8   2   0      128.95      183.58     15.19 o 
  10   2   0       62.75       66.95     13.87 o 
  12   2   0        3.13        6.62      8.82 o 
  14   2   0      179.45      157.49     19.39 o 
  16   2   0       19.50       28.27     13.34 o 
   2   3   0     4350.07     4043.55     96.17 o 
   4   3   0     1647.58     1641.02     57.49 o 
   6   3   0     3544.30     3463.59    122.39 o 
   8   3   0     2530.90     2462.52    100.15 o 
  10   3   0     2905.61     2740.09    176.05 o 
  12   3   0     1695.75     1725.40    123.67 o 
  14   3   0     1755.06     1761.58    150.11 o 
  16   3   0      636.32      619.55     70.51 o 
   0   4   0     1663.14     1939.41    102.06 o 
   2   4   0       63.35       49.34      4.25 o 
   4   4   0     1405.25     1638.00     51.58 o 
   6   4   0      428.20      435.13     17.98 o 
   8   4   0     1006.47     1012.90     45.40 o 
  10   4   0      686.89      727.07     51.56 o 
  12   4   0      699.95      660.00     60.51 o 
  14   4   0      608.75      612.26     63.72 o 
   2   5   0    12938.29    12859.64    486.66 o 
   4   5   0      853.91      878.06     34.42 o 
   6   5   0     7607.07     7823.04    283.54 o 
   8   5   0     1807.33     1850.53    113.43 o 
  10   5   0     2780.89     2902.82    236.24 o 
  12   5   0     1486.75     1592.18    122.02 o 
  14   5   0      678.05      652.75     63.37 o 
   0   6   0    14514.37    15155.49    592.72 o 
   2   6   0       75.33       84.06      5.98 o 
   4   6   0    11498.70    11654.01    387.07 o 
   6   6   0      438.90      452.69     31.32 o 
   8   6   0     5578.02     5808.07    523.40 o 
  10   6   0      486.77      518.90     51.59 o 
  12   6   0     1612.44     1662.15    209.58 o 
   2   7   0      356.81      406.07     27.31 o 
   4   7   0      124.02      120.57     13.67 o 
   6   7   0      308.59      304.38     26.08 o 
   8   7   0      341.44      260.40     37.90 o 
  10   7   0      197.94      158.11     23.54 o 
   0   8   0       38.76       17.06     14.57 o 
   2   8   0       41.41       56.19     10.85 o 
   4   8   0        1.68        0.51      6.73 o 
   6   8   0      223.02      202.72     31.17 o 
   8   8   0       63.01       65.08     21.26 o 
   2   9   0      586.26      653.25     53.27 o 
   4   9   0       91.53       90.56     45.74 o 
   1   1   1     5865.40     5476.19    167.66 o 
   2   1   1     1520.74     1468.26     49.84 o 
   3   1   1    10754.90    11083.70    323.71 o 
   4   1   1       34.21       40.44      2.25 o 
   5   1   1      437.55      546.30     15.77 o 
   6   1   1      774.57      651.78     17.77 o 
   7   1   1     7129.24     7616.07    194.01 o 
   8   1   1       26.73       20.40      2.94 o 
   9   1   1        0.25        4.09      2.34 o 
  10   1   1       97.46       91.19      5.41 o 
  11   1   1     4306.44     4701.70    165.59 o 
  12   1   1        0.03        4.44      4.95 o 
  13   1   1        1.93       -6.32      5.26 o 
  14   1   1       12.94        5.19      6.21 o 
  15   1   1     2283.96     2404.76    138.33 o 
  16   1   1       17.50        8.37      8.05 o 
   0   2   1     1227.40     1088.84     32.38 o 
   1   2   1     8874.90     8449.88    182.40 o 
   2   2   1      344.04      339.22      8.57 o 
   3   2   1     6935.42     6905.66    199.58 o 
   4   2   1      570.41      549.30     15.94 o 
   5   2   1     3646.55     3609.71     98.47 o 
   6   2   1     1517.46     1492.42     41.96 o 
   7   2   1     2113.02     2056.34     60.26 o 
   8   2   1      363.55      345.66     11.44 o 
   9   2   1      852.71      814.65     25.51 o 
  10   2   1     1482.35     1466.59     50.56 o 
  11   2   1      311.66      297.25     16.18 o 
  12   2   1      356.73      353.84     21.90 o 
  13   2   1      165.87      152.36     19.72 o 
  14   2   1      828.39      843.84     52.56 o 
  15   2   1        0.45        4.52      9.83 o 
  16   2   1      190.88      191.23     17.25 o 
   1   3   1      395.20      344.47      8.09 o 
   2   3   1      412.85      421.25      8.51 o 
   3   3   1      140.94      105.43      3.87 o 
   4   3   1       94.43       87.97      3.61 o 
   5   3   1      334.95      298.30      8.31 o 
   6   3   1       14.49        8.44      1.94 o 
   7   3   1        4.66        1.83      2.45 o 
   8   3   1      136.45      135.34      5.72 o 
   9   3   1      129.30      119.31      7.87 o 
  10   3   1        9.79        3.33      4.35 o 
  11   3   1       17.32       15.29     10.34 o 
  12   3   1      111.18      101.79      9.09 o 
  13   3   1       23.14       26.35      7.77 o 
  14   3   1       26.21       34.53      7.13 o 
  15   3   1       43.80       32.45      8.12 o 
  16   3   1       51.07       55.03     10.30 o 
   0   4   1      173.53      213.98      9.01 o 
   1   4   1     3705.76     3753.62     85.76 o 
   2   4   1      197.68      213.56      5.25 o 
   3   4   1     4467.41     4539.74     89.92 o 
   4   4   1      270.35      300.67      8.64 o 
   5   4   1     1312.23     1304.98     36.19 o 
   6   4   1      950.65      954.34     27.44 o 
   7   4   1     2650.03     2710.99     79.48 o 
   8   4   1      262.27      276.98     12.39 o 
   9   4   1      213.22      188.55      9.43 o 
  10   4   1     1036.63      969.12     49.30 o 
  11   4   1      907.05      957.81     52.33 o 
  12   4   1      169.97      178.86     13.48 o 
  13   4   1        8.20        7.91      6.74 o 
  14   4   1      583.28      590.18     41.47 o 
  15   4   1      146.47      123.41     14.55 o 
   1   5   1      767.28      798.50     17.71 o 
   2   5   1     5277.64     5428.11    137.99 o 
   3   5   1      121.55      143.51      4.65 o 
   4   5   1        0.07        1.72      1.66 o 
   5   5   1     1158.26     1135.87     32.42 o 
   6   5   1     2511.57     2710.63     90.30 o 
   7   5   1       23.68       19.62      3.36 o 
   8   5   1        2.93       -0.95      4.37 o 
   9   5   1      930.98      941.06     48.81 o 
  10   5   1      744.08      773.12     39.39 o 
  11   5   1      139.49      135.53     12.13 o 
  12   5   1       11.27       34.06      6.57 o 
  13   5   1      515.39      436.73     32.06 o 
  14   5   1      125.02       87.12     12.53 o 
   0   6   1     3685.97     3780.79    117.85 o 
   1   6   1      116.72       95.55      4.58 o 
   2   6   1        5.01        3.79      2.06 o 
   3   6   1       18.62       10.17      2.49 o 
   4   6   1     2872.44     2935.53     90.17 o 
   5   6   1      329.49      303.68     11.68 o 
   6   6   1       22.58       24.24      2.61 o 
   7   6   1        5.13        6.60      3.18 o 
   8   6   1     1327.90     1312.79     69.66 o 
   9   6   1      452.64      429.00     26.52 o 
  10   6   1       14.90       19.31      6.74 o 
  11   6   1       11.83        2.25      9.05 o 
  12   6   1      364.82      305.51     29.33 o 
  13   6   1      344.04      349.99     40.73 o 
   1   7   1       26.62       31.26      2.34 o 
   2   7   1      740.71      785.98     26.05 o 
   3   7   1       42.36       37.15      4.03 o 
   4   7   1      102.76       89.74      6.56 o 
   5   7   1      115.47      120.10      9.35 o 
   6   7   1      358.08      357.59     25.96 o 
   7   7   1      274.00      225.36     19.48 o 
   8   7   1      191.65      193.03     22.55 o 
   9   7   1       68.73       70.78     11.25 o 
  10   7   1       57.61       46.66      9.89 o 
  11   7   1      369.86      349.51     30.70 o 
   0   8   1      199.66      171.51     19.29 o 
   1   8   1      101.78       80.69      8.11 o 
   2   8   1       13.40        4.74      9.31 o 
   3   8   1       52.64       44.92      7.03 o 
   4   8   1      188.96      173.72     11.26 o 
   5   8   1       94.76       85.42      9.43 o 
   6   8   1       77.62       61.15      8.64 o 
   7   8   1        3.99       12.82     11.39 o 
   8   8   1      148.80      176.59     21.27 o 
   1   9   1     1068.97     1023.18     65.75 o 
   2   9   1       31.52       20.93     11.27 o 
   3   9   1      666.07      723.14     38.73 o 
   4   9   1       89.95      132.72     17.33 o 
   1   0   2     1430.68     1406.56    247.28 o 
   2   0   2       60.87       62.07      3.34 o 
   3   0   2     6099.60     6316.79    287.15 o 
   4   0   2     5750.67     5891.62    270.33 o 
   5   0   2      744.18      618.92     25.46 o 
   6   0   2      339.70      312.18     13.50 o 
   7   0   2     3516.50     3718.42    145.24 o 
   8   0   2     2579.40     2605.78    103.74 o 
   9   0   2     2574.13     2534.89     88.67 o 
  10   0   2      387.77      415.27     20.70 o 
  11   0   2     1383.89     1447.91     77.68 o 
  12   0   2     1023.72     1019.95     60.21 o 
  13   0   2     2175.82     2460.86    140.06 o 
  14   0   2      245.00      197.51     27.04 o 
  15   0   2      487.53      493.59     31.62 o 
  16   0   2      399.03      387.15     36.45 o 
   1   1   2     1083.30     1036.65     25.41 o 
   2   1   2    16524.77    16199.89    446.91 o 
   3   1   2      624.34      637.55     17.64 o 
   4   1   2      228.39      232.23      7.22 o 
   5   1   2      341.31      371.42     10.16 o 
   6   1   2     8513.20     8437.20    231.75 o 
   7   1   2      135.24      139.45      4.82 o 
   8   1   2      336.30      347.32     10.44 o 
   9   1   2       20.28       23.54      3.06 o 
  10   1   2     2931.20     2938.13     88.07 o 
  11   1   2       35.00       49.15      6.59 o 
  12   1   2      257.26      250.70     14.93 o 
  13   1   2       13.94       10.16      5.50 o 
  14   1   2      889.63      997.44     47.94 o 
  15   1   2       10.02       14.16      6.84 o 
  16   1   2      160.67      182.46     17.46 o 
   0   2   2     2589.74     2449.16     65.87 o 
   1   2   2     1740.17     1659.63     31.99 o 
   2   2   2       37.32       44.97      2.07 o 
   3   2   2     4022.04     3894.45    107.19 o 
   4   2   2     2340.77     2247.83     60.06 o 
   5   2   2       51.23       64.83      2.91 o 
   6   2   2      175.75      184.88      6.33 o 
   7   2   2     3186.88     3099.42     92.98 o 
   8   2   2     1455.17     1395.45     41.20 o 
   9   2   2       89.60       90.48      7.07 o 
  10   2   2      227.99      261.12     11.63 o 
  11   2   2     1706.31     1713.76     84.23 o 
  12   2   2      662.61      696.34     36.36 o 
  13   2   2      173.51      174.55     16.32 o 
  14   2   2      222.13      222.91     16.68 o 
  15   2   2      645.44      713.50     43.12 o 
  16   2   2      238.59      257.50     19.68 o 
   1   3   2    20351.93    20381.79    466.33 o 
   2   3   2     7400.89     7799.31    160.87 o 
   3   3   2    13101.25    12945.59    277.56 o 
   4   3   2       75.27       95.44      4.58 o 
   5   3   2    13321.65    13440.33    322.72 o 
   6   3   2     4229.86     4322.95    121.02 o 
   7   3   2     4116.26     3957.32    105.79 o 
   8   3   2      151.63      143.73      5.99 o 
   9   3   2     4986.06     4944.14    183.26 o 
  10   3   2     1925.13     2021.16     81.55 o 
  11   3   2      843.68      886.56     37.52 o 
  12   3   2      164.09      166.48     12.60 o 
  13   3   2     1105.10     1205.30     72.94 o 
  14   3   2      787.25      847.08     50.72 o 
  15   3   2      115.21      104.97     11.64 o 
  16   3   2      120.76      120.61     22.66 o 
   0   4   2     8567.88     8975.35    271.53 o 
   1   4   2      381.93      408.44     10.12 o 
   2   4   2        9.75       10.44      2.38 o 
   3   4   2       40.05       50.36      2.89 o 
   4   4   2     6544.72     6645.47    165.42 o 
   5   4   2      671.47      740.64     19.91 o 
   6   4   2       46.27       44.91      3.51 o 
   7   4   2       21.22        8.48      2.37 o 
   8   4   2     3545.00     3398.29    127.00 o 
   9   4   2      625.54      621.33     26.29 o 
  10   4   2       65.34       70.09      6.65 o 
  11   4   2       74.94       68.43      7.62 o 
  12   4   2     1575.38     1573.95     99.72 o 
  13   4   2      389.96      433.91     25.25 o 
  14   4   2       61.60       63.03      9.83 o 
  15   4   2       58.76       58.41     10.73 o 
   1   5   2      774.08      841.86     18.61 o 
   2   5   2     4087.06     3852.84     99.82 o 
   3   5   2      136.93      164.30      8.13 o 
   4   5   2      127.61      118.15      5.45 o 
   5   5   2      901.93      913.69     29.72 o 
   6   5   2     2678.39     2507.24     91.85 o 
   7   5   2       33.88       43.12      6.19 o 
   8   5   2      265.83      224.64     15.28 o 
   9   5   2      420.11      408.65     20.96 o 
  10   5   2     1389.61     1425.18     68.26 o 
  11   5   2      201.52      181.72     14.07 o 
  12   5   2      266.15      234.36     18.44 o 
  13   5   2       76.29       63.58      9.37 o 
  14   5   2      565.21      509.15     36.44 o 
   0   6   2     2447.40     2556.78     91.39 o 
   1   6   2       53.16       68.56      6.04 o 
   2   6   2       24.09       26.61      2.57 o 
   3   6   2       60.85       48.29      3.40 o 
   4   6   2     1893.31     1866.98     64.89 o 
   5   6   2      536.07      557.66     19.53 o 
   6   6   2      139.58      128.07     15.25 o 
   7   6   2      178.87      144.18      8.67 o 
   8   6   2     1028.47     1071.83     66.56 o 
   9   6   2      898.16      886.45     56.74 o 
  10   6   2      194.17      218.74     19.34 o 
  11   6   2      105.37      114.44     13.17 o 
  12   6   2      441.66      394.18     34.10 o 
   1   7   2       44.67       31.57      4.64 o 
   2   7   2      119.49      148.29      7.55 o 
   3   7   2      187.10      191.69     11.35 o 
   4   7   2        7.06        1.62      5.46 o 
   5   7   2        2.20        4.21      3.67 o 
   6   7   2       78.91      108.95      9.71 o 
   7   7   2      268.20      249.95     18.04 o 
   8   7   2       18.56       15.17      6.67 o 
   9   7   2       49.11       22.67      7.74 o 
  10   7   2       42.11       54.18      8.96 o 
  11   7   2      212.45      167.83     16.31 o 
   0   8   2      420.10      395.15     36.83 o 
   1   8   2     2389.08     2536.48     90.81 o 
   2   8   2        0.55       13.72      4.29 o 
   3   8   2     3172.71     3375.36    141.71 o 
   4   8   2      347.77      346.18     19.23 o 
   5   8   2      931.42      953.50     50.72 o 
   6   8   2        4.50       27.90      6.45 o 
   7   8   2     2360.58     2421.29    156.13 o 
   8   8   2      220.25      191.33     20.05 o 
   1   9   2      722.71      747.58     49.45 o 
   2   9   2      512.30      570.45     36.89 o 
   3   9   2      366.07      322.33     35.04 o 
   4   9   2        1.66        5.23      8.14 o 
   1   1   3      203.14      192.49      4.46 o 
   2   1   3    19772.42    18925.95    506.68 o 
   3   1   3     1392.71     1345.38     36.45 o 
   4   1   3      524.61      536.24     16.14 o 
   5   1   3       32.73       37.00      2.62 o 
   6   1   3     5827.12     5739.48    158.61 o 
   7   1   3     1747.53     1810.13     45.45 o 
   8   1   3      580.15      574.34     15.03 o 
   9   1   3      118.73       99.06      5.41 o 
  10   1   3     1068.33     1111.72     36.00 o 
  11   1   3     1286.70     1422.12     51.21 o 
  12   1   3      289.96      303.63     13.42 o 
  13   1   3       78.64       96.23     10.75 o 
  14   1   3       82.22       88.16     12.05 o 
  15   1   3      619.57      651.85     36.53 o 
  16   1   3       61.56       69.84     10.58 o 
   0   2   3     2565.11     2354.81     81.42 o 
   1   2   3    10459.06    10143.45    199.44 o 
   2   2   3      307.23      308.06      6.94 o 
   3   2   3     8363.47     8421.44    192.81 o 
   4   2   3      911.02      871.52     22.07 o 
   5   2   3     5184.05     5083.24    126.45 o 
   6   2   3     1143.58     1181.07     29.92 o 
   7   2   3     2931.57     2896.54     86.64 o 
   8   2   3       80.45       82.39      6.18 o 
   9   2   3     1646.44     1569.43     44.98 o 
  10   2   3     1052.44     1081.67     44.73 o 
  11   2   3      589.88      613.22     30.11 o 
  12   2   3        0.26        3.89      5.99 o 
  13   2   3      429.18      447.61     27.68 o 
  14   2   3      548.36      660.74     39.26 o 
  15   2   3       42.73       56.81     11.28 o 
  16   2   3       21.71       18.19      8.35 o 
   1   3   3     1108.03     1077.74     24.47 o 
   2   3   3       38.27       45.33      2.11 o 
   3   3   3      944.07      928.61     20.72 o 
   4   3   3       48.74       51.12      2.66 o 
   5   3   3      448.35      400.95     12.32 o 
   6   3   3        2.62       10.60      2.00 o 
   7   3   3      357.57      344.45     11.18 o 
   8   3   3       97.90       98.54      5.37 o 
   9   3   3       61.90       52.87      5.95 o 
  10   3   3       15.91       10.80      3.67 o 
  11   3   3       96.32      111.33      8.76 o 
  12   3   3       59.85       58.14      8.57 o 
  13   3   3        0.32        9.87      5.97 o 
  14   3   3       25.02       30.49      7.94 o 
  15   3   3       22.87       16.98      9.28 o 
   0   4   3     2410.96     2612.03     76.31 o 
   1   4   3      390.38      357.64      8.10 o 
   2   4   3      197.85      222.21      8.27 o 
   3   4   3      525.19      454.11      9.85 o 
   4   4   3     1650.02     1727.92     42.53 o 
   5   4   3       98.97       70.43      4.16 o 
   6   4   3     1030.44     1004.90     29.50 o 
   7   4   3      297.06      267.78     11.86 o 
   8   4   3      363.09      333.58     14.71 o 
   9   4   3        3.14       -1.13      3.55 o 
  10   4   3     1061.56     1115.35     62.61 o 
  11   4   3       63.98       52.34      7.41 o 
  12   4   3        0.19       -5.63      5.45 o 
  13   4   3        6.46       -3.10      5.94 o 
  14   4   3      520.75      503.16     33.05 o 
  15   4   3        0.04       -6.99     14.30 o 
   1   5   3        3.35       -0.07      2.89 o 
   2   5   3      909.02     1037.03     25.96 o 
   3   5   3      216.60      220.10      8.83 o 
   4   5   3       95.19       91.43      4.62 o 
   5   5   3       42.09       51.10      3.52 o 
   6   5   3      501.22      490.79     19.50 o 
   7   5   3      557.69      500.26     23.10 o 
   8   5   3      177.77      159.07     10.21 o 
   9   5   3       76.49       65.09      9.49 o 
  10   5   3       93.43       95.47      9.18 o 
  11   5   3      553.10      539.67     31.05 o 
  12   5   3      123.50      108.46     10.91 o 
  13   5   3       57.96       40.16     10.99 o 
  14   5   3        0.27       -8.59      8.53 o 
   0   6   3      160.51      156.37     11.81 o 
   1   6   3      285.96      280.19     12.88 o 
   2   6   3        9.78       14.48      1.81 o 
   3   6   3      580.35      562.42     17.39 o 
   4   6   3       76.89       67.88      4.67 o 
   5   6   3       32.28       20.80      3.22 o 
   6   6   3       52.44       37.24      5.48 o 
   7   6   3      567.40      560.45     26.03 o 
   8   6   3        2.12        2.40      6.98 o 
   9   6   3        8.40        7.29      5.55 o 
  10   6   3       48.52       24.48      7.09 o 
  11   6   3      351.45      350.97     25.08 o 
  12   6   3       20.95       14.10      7.68 o 
   1   7   3      450.64      459.78     17.35 o 
   2   7   3      781.58      786.10     37.20 o 
   3   7   3      120.32      125.28      6.82 o 
   4   7   3      225.29      234.50     13.60 o 
   5   7   3      644.72      686.53     38.02 o 
   6   7   3      278.47      294.45     22.25 o 
   7   7   3        0.44       -7.43      6.33 o 
   8   7   3      465.51      424.71     30.52 o 
   9   7   3      481.97      431.94     34.86 o 
  10   7   3        8.30        9.34      6.54 o 
   0   8   3      334.87      383.15     27.01 o 
   1   8   3      309.13      367.78     17.78 o 
   2   8   3        6.86        7.01     10.79 o 
   3   8   3      270.10      289.97     15.37 o 
   4   8   3      271.93      237.69     15.43 o 
   5   8   3      209.98      252.46     15.77 o 
   6   8   3       41.89       30.31      6.26 o 
   7   8   3      131.46      117.35     10.81 o 
   8   8   3      147.52      128.15     13.76 o 
   1   9   3      100.61      102.63     15.12 o 
   2   9   3        9.60       11.52      6.56 o 
   3   9   3       56.52       63.89     13.75 o 
   0   0   4     9775.93     9112.75    301.11 o 
   1   0   4      677.12      613.42     16.86 o 
   2   0   4      101.81      101.09      4.47 o 
   3   0   4      825.18      762.72     30.71 o 
   4   0   4     6641.83     6500.05    252.79 o 
   5   0   4      240.53      280.19     11.36 o 
   6   0   4      324.26      321.08     12.80 o 
   7   0   4      676.65      665.60     24.51 o 
   8   0   4     1676.27     1548.08     60.94 o 
   9   0   4       62.50       88.74      6.18 o 
  10   0   4      127.58      129.36     11.69 o 
  11   0   4      564.11      549.03     27.61 o 
  12   0   4       74.34       76.26      8.93 o 
  13   0   4       14.13       12.26      7.83 o 
  14   0   4        4.14       22.26      8.27 o 
  15   0   4      384.56      409.79     26.35 o 
  16   0   4       31.89       19.52     10.70 o 
   1   1   4      413.17      361.90      6.74 o 
   2   1   4     3991.40     3953.74     83.88 o 
   3   1   4      678.69      626.78     15.91 o 
   4   1   4      294.54      319.84      8.72 o 
   5   1   4      196.61      168.13      5.02 o 
   6   1   4     1617.50     1618.33     39.25 o 
   7   1   4      664.46      650.84     16.55 o 
   8   1   4      459.05      477.53     13.08 o 
   9   1   4      191.65      183.47      6.97 o 
  10   1   4      956.38      935.83     32.41 o 
  11   1   4      464.55      478.22     19.91 o 
  12   1   4      281.66      274.66     13.72 o 
  13   1   4      119.78      131.70     11.59 o 
  14   1   4      498.58      548.81     28.97 o 
  15   1   4      200.53      222.08     14.10 o 
  16   1   4       95.72      113.23     14.82 o 
   0   2   4    16088.99    15415.62    453.79 o 
   1   2   4     4025.22     4077.89     74.96 o 
   2   2   4      158.18      155.17      4.53 o 
   3   2   4     4120.40     4068.40     88.42 o 
   4   2   4     9116.08     9069.63    204.31 o 
   5   2   4     1688.97     1648.34     40.83 o 
   6   2   4      634.85      671.58     17.52 o 
   7   2   4     2226.24     2077.66     55.27 o 
   8   2   4     2900.35     2888.63     84.12 o 
   9   2   4      409.08      372.59     13.63 o 
  10   2   4      614.28      659.91     26.55 o 
  11   2   4      880.62      924.64     40.29 o 
  12   2   4      740.59      773.44     39.82 o 
  13   2   4       51.62       49.66     10.48 o 
  14   2   4      327.84      363.73     23.19 o 
  15   2   4      237.59      253.58     25.69 o 
  16   2   4      115.05       96.87     10.88 o 
   1   3   4      477.59      432.08     11.61 o 
   2   3   4     2536.83     2843.35     57.40 o 
   3   3   4       14.65        7.44      2.06 o 
   4   3   4     1668.31     1661.97     36.91 o 
   5   3   4     1095.43      988.14     25.02 o 
   6   3   4      861.08      912.47     25.67 o 
   7   3   4       66.86       79.83      4.13 o 
   8   3   4     3016.88     3026.45    105.42 o 
   9   3   4     1154.45     1115.86     41.11 o 
  10   3   4      130.94      133.81      9.17 o 
  11   3   4      149.20      167.03     11.71 o 
  12   3   4     2291.25     2390.38    113.67 o 
  13   3   4      758.87      786.04     51.44 o 
  14   3   4        2.22       28.98      9.93 o 
  15   3   4      113.97      102.02     12.30 o 
   0   4   4     2952.35     3061.63     90.96 o 
   1   4   4     4576.14     4495.12     83.45 o 
   2   4   4        3.88        6.29      2.82 o 
   3   4   4     3828.93     3833.13     74.08 o 
   4   4   4     2265.83     2307.80     53.16 o 
   5   4   4     3367.82     3303.54     89.26 o 
   6   4   4       16.71       18.76      2.77 o 
   7   4   4     2143.95     2209.25     74.64 o 
   8   4   4     1074.96     1122.21     44.90 o 
   9   4   4     1805.20     1856.47     79.06 o 
  10   4   4       23.62       22.33      5.26 o 
  11   4   4      901.88      941.33     52.30 o 
  12   4   4      315.65      335.58     19.26 o 
  13   4   4      785.05      834.91     48.32 o 
  14   4   4       24.77       16.75      7.23 o 
  15   4   4      270.84      206.24     27.88 o 
   1   5   4       54.21       63.05      5.92 o 
   2   5   4     1460.50     1465.91     37.69 o 
   3   5   4       99.84      112.21      6.00 o 
   4   5   4      220.26      205.56      9.68 o 
   5   5   4       31.68       31.62      4.26 o 
   6   5   4      548.35      520.57     19.02 o 
   7   5   4      110.69       91.49      8.83 o 
   8   5   4      366.03      380.83     23.42 o 
   9   5   4       21.62       19.16      4.79 o 
  10   5   4       67.64       42.79      6.34 o 
  11   5   4       63.28       58.78      7.72 o 
  12   5   4      211.57      196.47     13.84 o 
  13   5   4       11.37       12.10      8.95 o 
  14   5   4        0.75        6.76     15.85 o 
   0   6   4     1125.44     1059.01     41.42 o 
   1   6   4      486.84      507.89     16.51 o 
   2   6   4       24.41       24.01      5.26 o 
   3   6   4      274.23      271.59     10.79 o 
   4   6   4      652.82      565.59     28.91 o 
   5   6   4      440.05      419.41     19.18 o 
   6   6   4      108.94      102.17      5.86 o 
   7   6   4       51.20       45.61      5.65 o 
   8   6   4       99.35       94.02      8.24 o 
   9   6   4      284.45      273.11     31.29 o 
  10   6   4       80.23       65.36     11.61 o 
  11   6   4        0.35        3.53      7.72 o 
  12   6   4        6.88        9.49      8.32 o 
   1   7   4     2518.78     2730.00     87.59 o 
   2   7   4     2641.02     3005.70    113.14 o 
   3   7   4     2246.25     2395.87     89.77 o 
   4   7   4        0.22       10.99      4.87 o 
   5   7   4     1965.28     2035.40    145.15 o 
   6   7   4     1870.29     1947.49    117.04 o 
   7   7   4     1412.20     1423.69    116.05 o 
   8   7   4        0.49       25.16      8.55 o 
   9   7   4     1091.06     1118.39     91.88 o 
  10   7   4      885.81      931.83     74.93 o 
   0   8   4     2215.15     2433.42    158.27 o 
   1   8   4      606.26      653.35     30.35 o 
   2   8   4       87.85       81.53      7.85 o 
   3   8   4      791.90      826.11     36.91 o 
   4   8   4     1671.86     1702.88     95.34 o 
   5   8   4      316.89      273.54     18.98 o 
   6   8   4      524.08      495.18     30.77 o 
   7   8   4      688.10      617.88     44.10 o 
   8   8   4      678.31      646.13     44.65 o 
   1   9   4      134.84      115.36     13.48 o 
   2   9   4      716.41      746.23     47.45 o 
   3   9   4       36.32       31.14      9.26 o 
   1   1   5     5789.58     5683.84     99.06 o 
   2   1   5    11219.39    11129.11    201.08 o 
   3   1   5     1900.76     1946.75     42.88 o 
   4   1   5        6.46       10.88      1.74 o 
   5   1   5     4412.49     4477.06    105.66 o 
   6   1   5     4157.05     4048.15     90.57 o 
   7   1   5       50.31       51.43      3.11 o 
   8   1   5       35.28       36.70      3.20 o 
   9   1   5     1722.97     1743.27     46.76 o 
  10   1   5     1080.29     1049.42     36.70 o 
  11   1   5       89.93       99.43      7.13 o 
  12   1   5       61.61       69.97      7.30 o 
  13   1   5      409.01      398.83     22.65 o 
  14   1   5      159.76      134.39     10.50 o 
  15   1   5      139.52      130.55     10.97 o 
  16   1   5       63.23       60.48      9.38 o 
   0   2   5      359.67      309.58      9.62 o 
   1   2   5        0.69        0.11      1.08 o 
   2   2   5      360.12      378.84      7.80 o 
   3   2   5      279.07      256.61      6.36 o 
   4   2   5      549.54      540.97     11.78 o 
   5   2   5      249.75      264.19      7.39 o 
   6   2   5     1533.67     1599.92     42.48 o 
   7   2   5      339.20      328.95     10.41 o 
   8   2   5      493.52      480.72     15.93 o 
   9   2   5      462.66      455.84     16.60 o 
  10   2   5     1673.78     1737.25     62.50 o 
  11   2   5      125.89      173.93     11.59 o 
  12   2   5      224.38      262.96     15.56 o 
  13   2   5      422.37      371.61     20.87 o 
  14   2   5     1128.46     1181.83     65.58 o 
  15   2   5        6.71       19.50      7.67 o 
  16   2   5       62.65       56.13     11.19 o 
   1   3   5        8.22       15.38      1.36 o 
   2   3   5     1592.89     1748.73     36.18 o 
   3   3   5       59.50       69.80      2.70 o 
   4   3   5       74.88       74.29      3.19 o 
   5   3   5       13.71        9.61      2.29 o 
   6   3   5      688.67      751.61     18.31 o 
   7   3   5       64.40       84.29      5.47 o 
   8   3   5      162.93      160.84      7.43 o 
   9   3   5       27.55       20.88      3.81 o 
  10   3   5      391.23      380.95     21.92 o 
  11   3   5       49.90       44.86      6.03 o 
  12   3   5      136.09      122.24     10.99 o 
  13   3   5        9.52       10.04      5.67 o 
  14   3   5      219.17      196.51     13.77 o 
  15   3   5       29.39       24.09      8.66 o 
   0   4   5       78.94       68.60      7.82 o 
   1   4   5     1120.85     1025.18     20.79 o 
   2   4   5      110.67      115.74      4.50 o 
   3   4   5     2267.26     2186.59     48.34 o 
   4   4   5       29.09       37.25      2.16 o 
   5   4   5       41.72       30.68      2.80 o 
   6   4   5      641.91      618.77     18.84 o 
   7   4   5     1602.47     1574.43     53.78 o 
   8   4   5       14.22       13.45      3.32 o 
   9   4   5      209.79      196.71     12.90 o 
  10   4   5      776.57      752.09     39.30 o 
  11   4   5      506.81      495.73     28.21 o 
  12   4   5       18.14       19.75      7.24 o 
  13   4   5      464.56      478.81     31.73 o 
  14   4   5      476.58      470.19     30.27 o 
   1   5   5      132.13      145.01      6.52 o 
   2   5   5    11229.23    11532.90    298.24 o 
   3   5   5        4.54        9.32      4.92 o 
   4   5   5       56.35       53.55      4.11 o 
   5   5   5      272.22      290.33     10.47 o 
   6   5   5     7309.54     7351.82    237.06 o 
   7   5   5       30.12       18.97      3.67 o 
   8   5   5      163.97      154.57      9.50 o 
   9   5   5      198.66      209.78     13.16 o 
  10   5   5     3155.81     3209.30    181.99 o 
  11   5   5       70.90       49.66      7.60 o 
  12   5   5      232.03      213.89     15.94 o 
  13   5   5       62.02       65.69      9.93 o 
   0   6   5     1192.73     1326.67     61.86 o 
   1   6   5      123.12      108.64      6.56 o 
   2   6   5        0.05       -3.48      4.50 o 
   3   6   5       14.49        8.33      2.08 o 
   4   6   5      875.99      939.38     44.55 o 
   5   6   5      318.02      261.48     13.16 o 
   6   6   5        0.78        5.05      4.02 o 
   7   6   5        0.23        0.10      3.41 o 
   8   6   5      398.09      398.78     29.36 o 
   9   6   5      405.27      360.21     21.56 o 
  10   6   5        3.02        1.85      9.01 o 
  11   6   5        1.55        4.49      6.69 o 
  12   6   5      126.46      131.56     14.92 o 
   1   7   5     1135.55     1276.55     51.72 o 
   2   7   5     1271.30     1431.97     54.42 o 
   3   7   5      431.47      418.05     22.13 o 
   4   7   5        6.47       12.52      3.67 o 
   5   7   5     1189.34     1325.26     82.85 o 
   6   7   5      761.35      819.39     56.39 o 
   7   7   5       19.63       29.53      8.62 o 
   8   7   5        9.56        3.07      9.42 o 
   9   7   5      584.95      615.80     51.94 o 
  10   7   5      287.71      211.06     22.23 o 
   0   8   5      568.29      560.18     37.82 o 
   1   8   5       66.44       77.28      8.36 o 
   2   8   5       19.63       27.44      6.85 o 
   3   8   5      108.76      129.11     11.98 o 
   4   8   5      498.14      494.78     28.05 o 
   5   8   5       17.16       15.76      8.51 o 
   6   8   5      130.08       99.83     11.15 o 
   7   8   5       94.33       85.37     10.95 o 
   1   9   5      253.86      222.11     15.60 o 
   0   0   6      136.80       97.45      5.69 o 
   1   0   6      702.25      647.96     17.42 o 
   2   0   6      449.04      481.02     13.28 o 
   3   0   6     4174.99     4014.45    102.30 o 
   4   0   6      326.16      285.09     10.60 o 
   5   0   6      169.89      208.28      8.14 o 
   6   0   6     1795.12     1740.53     56.88 o 
   7   0   6     4811.07     4518.19    149.02 o 
   8   0   6      232.35      219.59      9.88 o 
   9   0   6      892.68      892.17     35.36 o 
  10   0   6     1871.60     1829.63     99.45 o 
  11   0   6     2964.25     2836.89    247.38 o 
  12   0   6       56.54       47.57      9.70 o 
  13   0   6      956.56      947.57     65.37 o 
  14   0   6     1221.42     1202.75    102.64 o 
  15   0   6     1177.75     1242.44    120.22 o 
  16   0   6        8.56       11.29     12.16 o 
   1   1   6    15659.66    15522.41    268.97 o 
   2   1   6    21869.74    22229.85    434.76 o 
   3   1   6    11254.18    11382.49    209.77 o 
   4   1   6        0.03        1.04      1.41 o 
   5   1   6     9870.41     9735.04    217.77 o 
   6   1   6     8391.75     8696.13    201.76 o 
   7   1   6     4203.44     4226.47    103.79 o 
   8   1   6        2.56        4.29      2.00 o 
   9   1   6     4017.24     4042.69    111.54 o 
  10   1   6     2690.48     2749.10     96.86 o 
  11   1   6     1146.61     1185.17     50.07 o 
  12   1   6        3.95       10.12      4.58 o 
  13   1   6     1214.48     1327.97     58.36 o 
  14   1   6      794.98      802.36     42.31 o 
  15   1   6      249.69      252.04     18.04 o 
  16   1   6        4.67       11.92      9.37 o 
   0   2   6        8.55        4.20      1.69 o 
   1   2   6        7.89       23.26      1.43 o 
   2   2   6       33.46       36.84      1.97 o 
   3   2   6       86.23      118.99      4.01 o 
   4   2   6       11.67       10.26      1.73 o 
   5   2   6      192.86      172.71      5.49 o 
   6   2   6      165.36      168.81      6.58 o 
   7   2   6        7.43        8.96      2.32 o 
   8   2   6        2.39        0.68      2.32 o 
   9   2   6      484.27      514.44     19.73 o 
  10   2   6      157.07      150.70      9.65 o 
  11   2   6       14.30       18.71      4.93 o 
  12   2   6       36.71       37.03      6.43 o 
  13   2   6      366.03      408.93     24.68 o 
  14   2   6       70.03       58.24      8.02 o 
  15   2   6       41.52       34.64      9.36 o 
   1   3   6     1971.86     2136.75     35.17 o 
   2   3   6     8921.96     9524.71    156.07 o 
   3   3   6     1167.29     1252.03     24.68 o 
   4   3   6        9.97       13.97      1.73 o 
   5   3   6     1056.04     1122.98     28.99 o 
   6   3   6     4921.29     5108.71    130.05 o 
   7   3   6      238.49      263.02      9.95 o 
   8   3   6       46.81       47.29      4.27 o 
   9   3   6      154.28      147.47     15.16 o 
  10   3   6     1814.07     1699.79     65.79 o 
  11   3   6       17.39        0.20      8.00 o 
  12   3   6       99.81      107.19      9.48 o 
  13   3   6       10.66       10.14      8.61 o 
  14   3   6      487.53      457.47     28.80 o 
  15   3   6        0.39        2.48      9.56 o 
   0   4   6      974.62      859.59     28.02 o 
   1   4   6     4078.79     4058.76     81.25 o 
   2   4   6       24.36       32.69      2.85 o 
   3   4   6     3018.85     3029.35     68.67 o 
   4   4   6      809.51      723.38     16.96 o 
   5   4   6     3632.77     3671.65     94.22 o 
   6   4   6      127.89      129.07      7.12 o 
   7   4   6     1592.60     1607.50     60.12 o 
   8   4   6      477.33      485.51     21.47 o 
   9   4   6     2330.29     2439.85    100.85 o 
  10   4   6      164.64      156.67      9.49 o 
  11   4   6      654.92      679.51     36.19 o 
  12   4   6      204.42      203.26     14.87 o 
  13   4   6     1119.56     1164.42     61.38 o 
  14   4   6      122.64      108.94     11.55 o 
   1   5   6     4566.18     4566.76    105.33 o 
   2   5   6     2527.63     2429.44     65.05 o 
   3   5   6     2318.71     2319.16     74.51 o 
   4   5   6       52.32       56.59      5.62 o 
   5   5   6     4714.29     4823.99    161.00 o 
   6   5   6     1633.93     1589.62     59.20 o 
   7   5   6      536.14      530.87     20.77 o 
   8   5   6      113.13       95.24      7.67 o 
   9   5   6     2905.64     3108.13    153.83 o 
  10   5   6      707.57      666.00     37.70 o 
  11   5   6       29.60       20.74      6.97 o 
  12   5   6       81.63       96.35     10.27 o 
  13   5   6     1128.23     1105.81     73.71 o 
   0   6   6      104.95       68.50      7.29 o 
   1   6   6      684.29      735.46     22.90 o 
   2   6   6       63.13       64.20      8.35 o 
   3   6   6     1857.20     1855.75     77.26 o 
   4   6   6       77.51       50.05      5.04 o 
   5   6   6        5.75        1.94      3.87 o 
   6   6   6      404.03      379.34     22.05 o 
   7   6   6     2012.14     2262.73    111.78 o 
   8   6   6       21.44       36.32      4.98 o 
   9   6   6      223.63      230.40     16.76 o 
  10   6   6      552.35      518.38     35.95 o 
  11   6   6     1213.10     1253.74     76.85 o 
  12   6   6        0.92       -2.41      6.74 o 
   1   7   6      549.37      537.84     28.16 o 
   2   7   6       64.20       65.49      7.30 o 
   3   7   6      616.12      553.20     27.84 o 
   4   7   6       24.10       23.98      3.94 o 
   5   7   6      359.36      336.81     21.72 o 
   6   7   6       54.96       74.25     11.72 o 
   7   7   6      498.09      514.66     41.51 o 
   8   7   6       54.99       75.65     11.35 o 
   9   7   6      174.48      187.72     19.93 o 
  10   7   6       22.56       22.74     10.51 o 
   0   8   6       35.25       35.11     10.65 o 
   1   8   6        4.19       11.08      6.04 o 
   2   8   6        8.19       10.31      6.98 o 
   3   8   6       17.50       22.59      6.97 o 
   4   8   6       18.50       17.17      6.28 o 
   5   8   6      110.41      102.23     16.72 o 
   6   8   6       45.06       23.56      7.33 o 
   7   8   6       18.95       15.97     10.82 o 
   1   1   7       83.05       87.54      3.17 o 
   2   1   7     2999.61     2785.26     48.12 o 
   3   1   7      713.75      711.89     13.20 o 
   4   1   7      723.13      754.21     16.39 o 
   5   1   7       41.16       47.04      2.62 o 
   6   1   7     1038.58     1055.67     23.17 o 
   7   1   7     1050.21     1029.28     24.83 o 
   8   1   7     1206.37     1189.86     33.83 o 
   9   1   7      180.80      188.07      9.35 o 
  10   1   7       65.24       70.99      5.22 o 
  11   1   7      786.67      794.23     32.92 o 
  12   1   7      797.92      826.43     37.52 o 
  13   1   7      214.59      232.27     14.42 o 
  14   1   7       25.80       27.00      8.06 o 
  15   1   7      357.72      377.53     24.59 o 
   0   2   7      152.24      255.69      7.84 o 
   1   2   7     6950.62     7330.80    118.28 o 
   2   2   7      115.44      122.49      3.73 o 
   3   2   7     4613.97     4903.83     92.72 o 
   4   2   7       76.19      126.82      4.12 o 
   5   2   7     5089.62     5364.44    119.81 o 
   6   2   7      572.34      614.78     17.01 o 
   7   2   7     1596.79     1585.55     43.41 o 
   8   2   7       96.22      111.61      7.23 o 
   9   2   7     2674.50     2669.52     99.58 o 
  10   2   7      542.63      568.46     27.57 o 
  11   2   7      341.32      367.23     18.27 o 
  12   2   7      212.84      215.26     14.24 o 
  13   2   7     1173.15     1209.43     68.72 o 
  14   2   7      240.09      229.98     18.17 o 
  15   2   7       24.66       17.03      8.04 o 
   1   3   7      133.30      121.47      4.60 o 
   2   3   7       13.37       10.07      1.60 o 
   3   3   7      224.64      208.57      5.61 o 
   4   3   7       85.15       84.50      3.46 o 
   5   3   7       49.67       43.61      3.28 o 
   6   3   7        0.26       -1.01      2.32 o 
   7   3   7      229.04      241.34      9.33 o 
   8   3   7      141.49      127.23      8.26 o 
   9   3   7        5.49        0.77      5.60 o 
  10   3   7        0.31        4.27      5.69 o 
  11   3   7      162.34      140.77     12.03 o 
  12   3   7      113.06      104.30     10.32 o 
  13   3   7        1.17       10.71      6.26 o 
  14   3   7        0.06       14.65      7.60 o 
  15   3   7       92.22       70.20     13.75 o 
   0   4   7     3869.66     3907.86    127.35 o 
   1   4   7     1764.83     1827.89     34.21 o 
   2   4   7      137.81      159.01      5.56 o 
   3   4   7     1311.93     1381.28     33.01 o 
   4   4   7     2225.34     2133.27     51.92 o 
   5   4   7     1371.71     1355.84     39.77 o 
   6   4   7      704.60      697.68     21.71 o 
   7   4   7      509.46      522.76     20.00 o 
   8   4   7      426.53      391.77     17.55 o 
   9   4   7      718.34      707.06     27.98 o 
  10   4   7      746.45      732.06     38.34 o 
  11   4   7       77.80       58.30      7.82 o 
  12   4   7        0.50       -0.55      5.67 o 
  13   4   7      300.26      253.48     29.22 o 
  14   4   7      364.72      388.98     27.58 o 
   1   5   7     1829.23     1826.28     52.50 o 
   2   5   7       42.65       43.65      4.75 o 
   3   5   7     2588.58     2590.04     84.18 o 
   4   5   7       82.07       74.35      5.09 o 
   5   5   7      760.97      744.04     30.86 o 
   6   5   7        6.18        4.77      2.24 o 
   7   5   7     2353.04     2421.85    104.75 o 
   8   5   7      146.42      149.50      8.96 o 
   9   5   7      193.30      194.24     15.05 o 
  10   5   7        1.01        7.21      5.97 o 
  11   5   7     1511.06     1529.59     95.48 o 
  12   5   7       83.70       77.94     12.20 o 
  13   5   7       25.93       27.20     10.13 o 
   0   6   7       22.44       16.86      5.91 o 
   1   6   7        1.95        2.26      3.25 o 
   2   6   7       29.79       25.16      4.72 o 
   3   6   7       53.90       55.13      4.29 o 
   4   6   7       30.74       38.01      5.87 o 
   5   6   7       16.19       11.64      4.37 o 
   6   6   7      166.99      145.07     12.04 o 
   7   6   7      128.97      106.17     11.09 o 
   8   6   7       69.66       58.83     10.08 o 
   9   6   7       40.63       33.72      6.62 o 
  10   6   7      184.88      188.32     15.31 o 
  11   6   7      152.74      129.97     12.76 o 
   1   7   7      112.06      116.09     15.34 o 
   2   7   7     1523.93     1631.86     74.60 o 
   3   7   7        7.68       14.07      5.25 o 
   4   7   7      204.88      198.66     12.00 o 
   5   7   7      229.97      229.87     17.49 o 
   6   7   7      711.08      674.92     41.34 o 
   7   7   7       18.91       44.61     11.62 o 
   8   7   7      391.98      403.38     43.23 o 
   9   7   7      229.86      205.62     23.66 o 
   0   8   7       28.38       48.41     10.47 o 
   1   8   7      597.21      591.93     25.98 o 
   2   8   7        4.20       18.60      6.57 o 
   3   8   7      465.98      442.59     26.38 o 
   4   8   7       18.25       17.76      7.13 o 
   5   8   7      504.68      437.98     33.30 o 
   6   8   7       22.78        7.51     10.38 o 
   0   0   8       72.56      117.25      4.95 o 
   1   0   8    13685.11    13904.82    327.75 o 
   2   0   8       27.02       27.96      1.80 o 
   3   0   8    12713.63    12703.75    283.37 o 
   4   0   8      235.54      263.82     10.90 o 
   5   0   8     7267.47     7293.01    239.59 o 
   6   0   8       73.46       72.44      6.49 o 
   7   0   8     6591.25     6872.15    256.22 o 
   8   0   8      442.45      439.31     20.74 o 
   9   0   8     2729.86     2569.54    199.70 o 
  10   0   8       23.43       19.19      8.41 o 
  11   0   8     2441.31     2425.46    187.90 o 
  12   0   8      531.52      568.24     47.66 o 
  13   0   8      822.86      883.33     68.85 o 
  14   0   8        1.60       -1.06      9.70 o 
  15   0   8      586.85      597.40     56.80 o 
   1   1   8     2063.86     2125.51     34.17 o 
   2   1   8      327.25      386.81      7.34 o 
   3   1   8      717.19      810.33     15.80 o 
   4   1   8       71.86       88.08      3.74 o 
   5   1   8     2226.04     2348.36     55.42 o 
   6   1   8      654.01      699.68     17.91 o 
   7   1   8       48.17       58.33      4.15 o 
   8   1   8       95.75      102.89      5.12 o 
   9   1   8     1647.67     1747.59     57.11 o 
  10   1   8      629.24      641.87     25.20 o 
  11   1   8        8.48        9.64      3.77 o 
  12   1   8       50.61       32.74      7.11 o 
  13   1   8      946.82     1005.91     50.64 o 
  14   1   8      385.60      377.87     24.37 o 
  15   1   8       26.47       41.10     10.17 o 
   0   2   8     9576.93     9103.96    242.01 o 
   1   2   8        4.52        9.90      1.32 o 
   2   2   8      135.02      138.41      3.76 o 
   3   2   8        0.01        3.04      2.21 o 
   4   2   8     7019.04     6777.87    137.75 o 
   5   2   8        0.06        2.03      1.56 o 
   6   2   8      704.39      721.02     19.26 o 
   7   2   8       34.36       30.55      4.33 o 
   8   2   8     2785.14     2812.08     85.58 o 
   9   2   8        4.40        5.00      3.18 o 
  10   2   8      793.80      774.61     36.53 o 
  11   2   8      119.27      121.94      8.56 o 
  12   2   8      611.04      676.53     36.64 o 
  13   2   8        4.29        6.70      6.06 o 
  14   2   8      488.19      484.66     31.53 o 
  15   2   8      137.37      137.14     12.86 o 
   1   3   8      493.43      465.15     10.09 o 
   2   3   8     4680.17     4619.97     79.47 o 
   3   3   8     1211.69     1115.16     22.82 o 
   4   3   8     1189.00     1199.38     29.05 o 
   5   3   8       96.57       85.41      3.85 o 
   6   3   8     2645.93     2594.01     73.28 o 
   7   3   8     1467.20     1365.56     48.40 o 
   8   3   8     2385.00     2514.24     95.44 o 
   9   3   8       12.49        8.13      3.09 o 
  10   3   8      900.77      906.02     42.82 o 
  11   3   8     1009.62     1056.86     51.11 o 
  12   3   8     2008.85     2212.58    116.89 o 
  13   3   8        1.36        6.71      9.45 o 
  14   3   8      194.35      171.41     16.30 o 
   0   4   8    12383.83    12567.12    409.26 o 
   1   4   8       11.96       11.80      2.93 o 
   2   4   8        3.15        5.45      1.73 o 
   3   4   8      121.91      110.49      5.02 o 
   4   4   8     9841.35     9753.30    250.87 o 
   5   4   8        5.23       10.51      2.36 o 
   6   4   8       13.70       10.95      2.54 o 
   7   4   8      286.49      293.37     11.68 o 
   8   4   8     5451.15     5384.92    202.44 o 
   9   4   8       23.01       19.67      4.56 o 
  10   4   8       13.32       18.63      5.81 o 
  11   4   8      339.14      335.22     22.94 o 
  12   4   8     2335.26     2421.88    149.36 o 
  13   4   8       21.15       33.55     13.56 o 
   1   5   8     3350.61     3384.56     81.86 o 
   2   5   8       39.30       27.12      3.56 o 
   3   5   8     2026.53     2010.88     64.28 o 
   4   5   8       77.09       69.34      7.73 o 
   5   5   8     3392.63     3486.02    147.17 o 
   6   5   8       91.90       74.28      5.42 o 
   7   5   8      741.45      707.32     35.32 o 
   8   5   8      138.14      139.67     11.28 o 
   9   5   8     2228.13     2331.76    121.22 o 
  10   5   8      188.15      182.40     12.98 o 
  11   5   8      175.83      139.41     14.47 o 
  12   5   8       67.18       56.93      8.99 o 
   0   6   8     1889.84     1909.20    101.71 o 
   1   6   8     2147.16     2214.76     67.98 o 
   2   6   8        5.62       17.41      4.73 o 
   3   6   8     2431.87     2483.66     95.33 o 
   4   6   8     1374.69     1489.68     67.74 o 
   5   6   8     1150.73     1259.91     67.22 o 
   6   6   8       24.85       39.54      8.75 o 
   7   6   8     1693.77     1794.97    124.91 o 
   8   6   8      483.67      438.42     29.82 o 
   9   6   8      356.08      327.83     25.00 o 
  10   6   8        8.48        7.23      6.22 o 
  11   6   8      730.92      679.19     54.08 o 
   1   7   8       26.75       26.90      6.21 o 
   2   7   8     1978.52     2145.12    101.52 o 
   3   7   8       82.33       99.68      9.46 o 
   4   7   8        1.03       -0.44      6.63 o 
   5   7   8        0.00        8.47      6.98 o 
   6   7   8     1294.86     1281.06     78.02 o 
   7   7   8      110.29      101.51     13.07 o 
   8   7   8        2.13        3.30     10.94 o 
   9   7   8       16.37       14.12     10.32 o 
   0   8   8     1227.91     1363.29    113.86 o 
   1   8   8       62.53       53.24      9.72 o 
   2   8   8       48.73       46.19      7.91 o 
   3   8   8       13.16        3.46      7.88 o 
   4   8   8      922.90      947.39     50.60 o 
   5   8   8      159.43      146.39     16.50 o 
   1   1   9     7717.60     7883.52    126.59 o 
   2   1   9     4849.77     5036.22     80.75 o 
   3   1   9     4483.55     4552.36     79.50 o 
   4   1   9       60.49       64.15      3.20 o 
   5   1   9     6024.76     6130.93    121.52 o 
   6   1   9     2825.29     2801.31     69.60 o 
   7   1   9     1212.12     1176.65     40.21 o 
   8   1   9      132.14      127.62     10.52 o 
   9   1   9     2620.95     2637.29     99.75 o 
  10   1   9     1073.19     1080.60     45.22 o 
  11   1   9      168.76      139.09     12.91 o 
  12   1   9      142.57      132.61     10.44 o 
  13   1   9      671.98      742.86     38.07 o 
  14   1   9      301.70      276.04     18.75 o 
  15   1   9       13.24       18.42      7.81 o 
   0   2   9     3511.10     3392.39     93.31 o 
   1   2   9       44.65       50.66      2.14 o 
   2   2   9       43.15       48.50      3.34 o 
   3   2   9      558.06      560.59     11.77 o 
   4   2   9     2367.81     2278.43     50.68 o 
   5   2   9      152.51      142.01      4.64 o 
   6   2   9      278.29      280.58     10.61 o 
   7   2   9      722.63      712.68     22.83 o 
   8   2   9     1002.35      979.00     34.78 o 
   9   2   9      520.20      489.98     22.63 o 
  10   2   9      372.90      357.84     19.11 o 
  11   2   9      381.18      386.52     20.48 o 
  12   2   9      317.58      330.71     18.17 o 
  13   2   9      514.78      524.70     30.11 o 
  14   2   9      249.21      235.03     20.19 o 
   1   3   9      101.63       99.16      4.25 o 
   2   3   9      129.33      138.26      4.94 o 
   3   3   9       34.27       28.54      2.84 o 
   4   3   9       13.86       19.13      2.18 o 
   5   3   9       92.51       90.37      5.66 o 
   6   3   9       92.98       80.50      5.09 o 
   7   3   9        1.38        0.96      2.89 o 
   8   3   9       27.70       33.89      4.51 o 
   9   3   9       48.26       59.27      6.00 o 
  10   3   9       13.86        9.97      5.44 o 
  11   3   9        0.19        1.33      8.05 o 
  12   3   9       30.04       33.40      6.88 o 
  13   3   9       12.69       17.78      8.50 o 
  14   3   9        0.55        9.91      9.50 o 
   0   4   9       86.52       89.64      5.56 o 
   1   4   9      163.59      148.66      5.47 o 
   2   4   9       13.42       10.41      2.13 o 
   3   4   9      662.72      651.36     18.58 o 
   4   4   9       31.34       32.51      2.70 o 
   5   4   9       70.25       68.29      5.32 o 
   6   4   9       71.12       75.60      5.83 o 
   7   4   9      559.26      578.89     23.80 o 
   8   4   9        3.18        8.32      3.46 o 
   9   4   9      495.86      509.92     29.50 o 
  10   4   9       85.12       86.45      8.41 o 
  11   4   9      172.45      186.62     15.71 o 
  12   4   9        1.76        1.82      6.96 o 
  13   4   9      550.96      509.96     42.26 o 
   1   5   9        4.87        5.50      2.94 o 
   2   5   9        7.74        3.43      2.18 o 
   3   5   9       55.92       57.09      6.31 o 
   4   5   9       41.81       34.75      3.59 o 
   5   5   9        1.12        4.81      2.73 o 
   6   5   9       18.10        7.52      3.43 o 
   7   5   9      160.29      154.23     10.60 o 
   8   5   9      106.15       77.89     12.05 o 
   9   5   9       14.07       13.05      5.00 o 
  10   5   9       28.42       22.97     10.93 o 
  11   5   9      198.86      162.10     20.17 o 
  12   5   9      110.27      136.19     17.52 o 
   0   6   9      956.00      967.52     53.36 o 
   1   6   9      509.10      508.32     21.16 o 
   2   6   9        2.34        4.77      3.93 o 
   3   6   9      784.67      773.05     32.38 o 
   4   6   9      855.65      885.95     41.23 o 
   5   6   9      152.75      175.28     11.68 o 
   6   6   9       15.89       10.29      6.55 o 
   7   6   9      645.29      640.34     36.43 o 
   8   6   9      574.07      559.04     41.94 o 
   9   6   9        8.68        1.74      6.17 o 
  10   6   9       25.15       19.36      8.06 o 
   1   7   9     1436.37     1566.07     72.20 o 
   2   7   9      224.89      217.82     13.13 o 
   3   7   9      537.22      515.63     21.79 o 
   4   7   9        5.14       15.53      8.43 o 
   5   7   9     1641.53     1689.61     94.90 o 
   6   7   9      132.28      106.59     19.54 o 
   7   7   9       26.84        2.02      9.22 o 
   8   7   9       11.16       -7.47     12.76 o 
   0   8   9      124.35      107.23     15.16 o 
   1   8   9      201.81      211.50     14.84 o 
   2   8   9        5.45        7.00      7.20 o 
   3   8   9      357.45      362.37     26.11 o 
   4   8   9      103.11       93.56     11.75 o 
   0   0  10    10659.15    10773.50    310.56 o 
   1   0  10      352.61      378.07      9.42 o 
   2   0  10      157.01      175.01     10.77 o 
   3   0  10       81.13       90.16      3.85 o 
   4   0  10     8488.63     8604.19    179.95 o 
   5   0  10      786.59      850.53     24.90 o 
   6   0  10      859.87      886.34     26.40 o 
   7   0  10       24.62       24.93      4.52 o 
   8   0  10     5563.48     5339.37    251.08 o 
   9   0  10      853.92      832.46     49.32 o 
  10   0  10      942.63      972.90     55.70 o 
  11   0  10       37.19       20.85      7.76 o 
  12   0  10     3133.41     3249.07    233.50 o 
  13   0  10      546.30      605.46     52.49 o 
  14   0  10      496.34      582.47     43.49 o 
  15   0  10       80.84       51.69     31.96 o 
   1   1  10       61.02       66.82      3.38 o 
   2   1  10     1663.34     1640.02     30.26 o 
   3   1  10       11.54        7.89      1.79 o 
   4   1  10      130.75      128.48      3.99 o 
   5   1  10       17.80       18.57      1.99 o 
   6   1  10     1027.55      984.12     24.09 o 
   7   1  10       11.06       15.45      3.51 o 
   8   1  10      328.49      332.21     14.23 o 
   9   1  10        2.84        1.67      5.60 o 
  10   1  10      693.12      680.40     31.74 o 
  11   1  10       37.53       31.92      6.11 o 
  12   1  10      422.23      477.39     28.74 o 
  13   1  10       32.69       34.07      7.77 o 
  14   1  10      419.50      358.11     21.17 o 
   0   2  10     3488.60     3573.46    101.91 o 
   1   2  10     1351.34     1329.33     22.51 o 
   2   2  10      173.78      176.89      5.27 o 
   3   2  10     2002.22     1982.00     42.80 o 
   4   2  10     2571.47     2658.41     55.17 o 
   5   2  10      371.63      374.60     10.23 o 
   6   2  10      988.56      984.25     26.14 o 
   7   2  10     1463.49     1468.46     46.49 o 
   8   2  10     1299.47     1235.29     43.96 o 
   9   2  10       13.24       14.37      4.38 o 
  10   2  10     1301.52     1326.72     63.87 o 
  11   2  10      608.69      617.22     33.32 o 
  12   2  10      514.01      501.98     31.87 o 
  13   2  10       19.36        9.33      8.03 o 
  14   2  10      929.00      875.22     60.69 o 
   1   3  10     1919.26     1967.65     44.43 o 
   2   3  10    20069.75    20084.14    391.57 o 
   3   3  10      722.23      770.89     18.53 o 
   4   3  10       71.86       68.59      4.19 o 
   5   3  10     2218.88     2252.45     64.87 o 
   6   3  10    12080.32    12671.83    458.34 o 
   7   3  10       54.85       59.76      5.39 o 
   8   3  10      131.09      117.77      6.89 o 
   9   3  10     1373.95     1465.35     54.50 o 
  10   3  10     4873.52     5193.97    280.34 o 
  11   3  10       29.33       11.86      5.64 o 
  12   3  10       81.77       83.64     11.37 o 
  13   3  10      505.81      450.48     39.84 o 
   0   4  10      274.47      249.79     11.44 o 
   1   4  10      776.71      728.47     22.42 o 
   2   4  10       55.47       56.51      3.71 o 
   3   4  10     1037.29      994.40     28.03 o 
   4   4  10      254.17      278.97     11.16 o 
   5   4  10      363.04      376.89     14.81 o 
   6   4  10      367.17      363.10     17.47 o 
   7   4  10      903.29      902.89     38.41 o 
   8   4  10      195.68      179.46     11.98 o 
   9   4  10      117.60      130.84      9.61 o 
  10   4  10      542.39      515.81     32.23 o 
  11   4  10      571.85      588.87     38.08 o 
  12   4  10      125.87       92.64     15.82 o 
  13   4  10       30.99       30.36     15.76 o 
   1   5  10        1.64        1.68      1.69 o 
   2   5  10       58.73       44.09      5.03 o 
   3   5  10       91.05       68.26      4.28 o 
   4   5  10       16.59       14.55      2.89 o 
   5   5  10       10.83       10.54      3.03 o 
   6   5  10      133.46      131.44     10.69 o 
   7   5  10      263.86      258.61     17.20 o 
   8   5  10       18.46       11.16      4.51 o 
   9   5  10        4.99        3.20      7.29 o 
  10   5  10      196.63      170.88     18.89 o 
  11   5  10      304.23      234.26     20.74 o 
   0   6  10     1569.83     1473.93    103.98 o 
   1   6  10      251.54      201.10     13.80 o 
   2   6  10       21.95       11.80      7.72 o 
   3   6  10      402.43      429.14     25.24 o 
   4   6  10     1451.16     1518.10     64.65 o 
   5   6  10       47.81       38.26      6.66 o 
   6   6  10      113.80      117.17     12.69 o 
   7   6  10      278.34      285.87     22.69 o 
   8   6  10     1059.67      991.49     75.70 o 
   9   6  10        0.46        5.73      6.13 o 
  10   6  10      107.62       71.92     12.83 o 
   1   7  10      249.02      281.07     14.45 o 
   2   7  10      359.75      355.52     33.99 o 
   3   7  10      151.21      122.76     10.66 o 
   4   7  10      131.21      115.85     13.87 o 
   5   7  10      262.62      271.39     25.68 o 
   6   7  10      309.71      298.41     25.56 o 
   7   7  10       57.05       40.96     11.11 o 
   0   8  10     4711.12     5165.87    346.74 o 
   1   8  10      403.93      361.15     33.38 o 
   2   8  10       25.88       22.79      8.44 o 
   3   8  10      622.05      573.10     43.84 o 
   1   1  11      202.12      198.99      5.19 o 
   2   1  11      223.46      238.18      6.55 o 
   3   1  11      428.14      429.14      9.96 o 
   4   1  11      986.71     1008.32     21.57 o 
   5   1  11       20.91       21.45      3.74 o 
   6   1  11       25.91       27.83      2.83 o 
   7   1  11      449.52      451.95     13.50 o 
   8   1  11     1967.67     2077.35     62.13 o 
   9   1  11        9.81        5.90      4.29 o 
  10   1  11       16.14       10.56      5.22 o 
  11   1  11      295.26      267.63     15.89 o 
  12   1  11     1617.72     1711.37    105.97 o 
  13   1  11       56.74       48.30      8.93 o 
  14   1  11       62.56       68.03     20.72 o 
   0   2  11    11985.37    12195.77    352.35 o 
   1   2  11      242.50      232.04      6.69 o 
   2   2  11       16.10       17.22      2.05 o 
   3   2  11       55.51       44.09      3.26 o 
   4   2  11     8562.82     8940.17    206.50 o 
   5   2  11      454.73      461.97     19.60 o 
   6   2  11       62.16       53.77      5.00 o 
   7   2  11        0.12        0.62      3.07 o 
   8   2  11     3604.09     3655.60    103.06 o 
   9   2  11      441.05      446.78     19.01 o 
  10   2  11       33.63       28.09      6.50 o 
  11   2  11       22.88       10.06      7.70 o 
  12   2  11      980.95     1158.45     68.01 o 
  13   2  11      260.38      236.59     18.36 o 
  14   2  11        0.99       11.25      8.84 o 
   1   3  11      135.31      119.08      4.59 o 
   2   3  11      327.47      318.77      9.58 o 
   3   3  11      154.67      155.32      5.66 o 
   4   3  11       11.07        7.32      2.56 o 
   5   3  11       99.42      102.83      6.42 o 
   6   3  11      198.18      198.40      8.78 o 
   7   3  11      147.01      136.12      9.56 o 
   8   3  11       22.73       24.16      3.73 o 
   9   3  11       78.50       79.12      8.51 o 
  10   3  11       42.89       35.29     10.08 o 
  11   3  11      108.32       97.12     11.37 o 
  12   3  11       11.60       12.97      7.87 o 
  13   3  11       56.14       47.12      9.60 o 
   0   4  11     4772.74     4564.41    161.82 o 
   1   4  11     1205.34     1115.12     35.61 o 
   2   4  11       39.94       40.40      4.55 o 
   3   4  11      888.18      860.28     31.16 o 
   4   4  11     3635.88     3681.95    120.05 o 
   5   4  11      989.14     1032.40     36.37 o 
   6   4  11      208.47      207.01      9.69 o 
   7   4  11      409.94      413.31     20.94 o 
   8   4  11     1473.33     1530.98     77.30 o 
   9   4  11      568.29      589.48     33.95 o 
  10   4  11      173.36      176.25     13.10 o 
  11   4  11      137.86      132.90     17.14 o 
  12   4  11      261.32      273.77     19.95 o 
   1   5  11      318.18      244.45     11.46 o 
   2   5  11        0.51        2.09      3.01 o 
   3   5  11      474.43      465.05     20.26 o 
   4   5  11      244.56      246.12     15.48 o 
   5   5  11       99.22       77.99      7.35 o 
   6   5  11       12.22       20.64      7.42 o 
   7   5  11      409.67      398.42     37.61 o 
   8   5  11      541.99      521.43     31.18 o 
   9   5  11        3.49        6.92      6.94 o 
  10   5  11       50.12       55.33     14.05 o 
  11   5  11      223.19      200.57     24.88 o 
   0   6  11       59.69       34.89      8.55 o 
   1   6  11      680.16      740.71     28.20 o 
   2   6  11       27.09       37.93      6.76 o 
   3   6  11      547.73      540.46     27.14 o 
   4   6  11       25.36        8.93      6.50 o 
   5   6  11      544.06      589.14     35.48 o 
   6   6  11      162.36      193.79     20.59 o 
   7   6  11      284.06      249.33     19.92 o 
   8   6  11        0.02       -6.73      7.99 o 
   9   6  11      298.00      240.45     25.71 o 
   1   7  11        6.35       19.21      8.01 o 
   2   7  11      485.65      471.06     34.54 o 
   3   7  11        3.48        7.44      6.71 o 
   4   7  11      268.83      234.58     20.72 o 
   5   7  11        8.02        6.37     10.66 o 
   6   7  11      199.03      177.19     20.32 o 
   0   0  12     3157.00     2988.79    120.42 o 
   1   0  12    11525.01    11440.67    286.70 o 
   2   0  12       90.94       82.72      5.27 o 
   3   0  12     9707.11     9858.10    322.08 o 
   4   0  12     2530.16     2554.88     80.85 o 
   5   0  12     7974.50     8547.52    256.77 o 
   6   0  12      548.35      516.71     19.21 o 
   7   0  12     4577.26     4708.94    181.32 o 
   8   0  12     1107.63     1139.33     54.91 o 
   9   0  12     3696.84     3996.65    189.45 o 
  10   0  12      664.85      646.67     46.95 o 
  11   0  12     1124.93     1241.98     92.12 o 
  12   0  12      214.29      271.28     28.43 o 
  13   0  12     1364.86     1440.10    117.84 o 
  14   0  12      379.61      415.03     41.76 o 
   1   1  12     1111.00     1082.66     22.71 o 
   2   1  12     3709.32     3592.84     80.85 o 
   3   1  12     1769.09     1735.85     41.58 o 
   4   1  12      143.17      129.06      4.73 o 
   5   1  12      293.01      282.88      8.50 o 
   6   1  12     2575.90     2569.81     78.76 o 
   7   1  12     1600.69     1606.63     53.81 o 
   8   1  12      325.81      312.56     14.23 o 
   9   1  12       28.60       27.74      4.56 o 
  10   1  12     1135.46     1223.27     54.14 o 
  11   1  12     1029.74     1047.93     60.47 o 
  12   1  12      287.94      260.41     17.82 o 
  13   1  12        0.17        4.07      7.91 o 
   0   2  12     2050.00     1966.46     74.25 o 
   1   2  12     1434.74     1294.85     34.58 o 
   2   2  12        0.69       -3.76      2.51 o 
   3   2  12     1504.25     1458.77     37.22 o 
   4   2  12     2004.69     1975.87     56.01 o 
   5   2  12      804.04      771.91     24.08 o 
   6   2  12        0.80        4.02      2.77 o 
   7   2  12      946.28      976.55     40.40 o 
   8   2  12     1642.51     1749.26     58.78 o 
   9   2  12      330.42      321.77     15.83 o 
  10   2  12        1.35       -0.80      5.87 o 
  11   2  12      381.62      339.77     18.73 o 
  12   2  12     1043.58     1030.87     67.25 o 
  13   2  12      121.96      119.93     13.35 o 
   1   3  12       40.43       35.22      3.51 o 
   2   3  12      890.25      768.80     33.39 o 
   3   3  12      729.68      707.20     23.30 o 
   4   3  12       18.39       18.21      3.80 o 
   5   3  12       86.73       86.95      7.58 o 
   6   3  12      934.10      881.50     35.53 o 
   7   3  12     1659.21     1613.72     67.23 o 
   8   3  12       22.82       25.04      5.49 o 
   9   3  12      229.04      229.20     14.62 o 
  10   3  12      825.73      824.55     40.73 o 
  11   3  12     1676.40     1757.25    100.20 o 
  12   3  12        3.05       -3.06      6.47 o 
   0   4  12     1904.39     1976.58     98.93 o 
   1   4  12      348.25      382.60     15.14 o 
   2   4  12        2.77        1.62      1.89 o 
   3   4  12      167.71      192.54      8.81 o 
   4   4  12     1649.64     1789.27     73.79 o 
   5   4  12      387.52      466.31     18.27 o 
   6   4  12       18.57       31.25      7.05 o 
   7   4  12       26.88       30.46      5.76 o 
   8   4  12     1089.57     1111.80     62.41 o 
   9   4  12      265.62      283.63     21.42 o 
  10   4  12       32.56       16.01      7.34 o 
  11   4  12        1.76        9.95      8.57 o 
   1   5  12      425.85      430.12     22.88 o 
   2   5  12     3752.48     4151.37    202.58 o 
   3   5  12      111.78      129.45     10.49 o 
   4   5  12      148.50      191.08     17.34 o 
   5   5  12      531.02      610.90     34.45 o 
   6   5  12     2339.39     2655.83    134.18 o 
   7   5  12        0.35        5.10      7.66 o 
   8   5  12      320.69      329.24     20.40 o 
   9   5  12      314.31      279.31     20.15 o 
  10   5  12      939.63      951.52     65.05 o 
   0   6  12     1793.81     1795.14    121.50 o 
   1   6  12      724.01      746.23     32.11 o 
   2   6  12       52.01       42.98      7.36 o 
   3   6  12      701.09      737.20     42.98 o 
   4   6  12     1370.01     1461.85     88.22 o 
   5   6  12      408.91      406.38     27.45 o 
   6   6  12      313.47      291.39     23.07 o 
   7   6  12      337.19      368.55     22.57 o 
   8   6  12      629.11      559.90     34.63 o 
   1   7  12      268.11      285.89     26.90 o 
   2   7  12      361.26      329.05     28.53 o 
   3   7  12      348.08      325.87     23.77 o 
   4   7  12        7.56       10.01      9.69 o 
   5   7  12      134.24      146.58     14.93 o 
   1   1  13     3029.11     3070.43     75.13 o 
   2   1  13     5338.62     5141.54    142.09 o 
   3   1  13     1941.30     2018.94     49.91 o 
   4   1  13      117.22      117.29      5.29 o 
   5   1  13     2440.15     2465.48     66.76 o 
   6   1  13     3716.84     3674.86    113.70 o 
   7   1  13      649.60      637.73     27.46 o 
   8   1  13      280.67      281.09     14.47 o 
   9   1  13     1046.88     1125.56     49.27 o 
  10   1  13     2089.97     2174.52    100.49 o 
  11   1  13      110.27      131.83     12.66 o 
  12   1  13      279.36      262.30     17.28 o 
  13   1  13      206.08      181.25     14.64 o 
   0   2  13     1121.14     1180.83     62.81 o 
   1   2  13       21.08       21.13      3.20 o 
   2   2  13       14.93       14.52      3.29 o 
   3   2  13      381.82      394.96     12.57 o 
   4   2  13      897.27      939.33     30.41 o 
   5   2  13      205.04      201.41     13.31 o 
   6   2  13       92.12       93.00      5.72 o 
   7   2  13      549.69      536.86     21.81 o 
   8   2  13      416.92      405.13     19.91 o 
   9   2  13      612.92      631.53     34.04 o 
  10   2  13      145.48      136.54     11.38 o 
  11   2  13      372.01      364.50     22.22 o 
  12   2  13      103.42       80.02     11.14 o 
   1   3  13      111.79      104.73      6.62 o 
   2   3  13        2.07       19.41      3.51 o 
   3   3  13       19.73       16.59      4.08 o 
   4   3  13        0.01       -2.96      3.09 o 
   5   3  13      163.14      145.80     11.08 o 
   6   3  13        5.98       -1.58      3.73 o 
   7   3  13        5.38        7.29      4.30 o 
   8   3  13        0.34       -1.19      5.48 o 
   9   3  13      107.16      106.81      9.14 o 
  10   3  13       29.99       24.89      7.08 o 
  11   3  13       37.90       32.17      9.01 o 
  12   3  13        0.47       -0.49      7.97 o 
   0   4  13      163.09      154.10     18.45 o 
   1   4  13       78.95       66.34      4.31 o 
   2   4  13        1.01        0.95      3.62 o 
   3   4  13      542.37      560.37     24.35 o 
   4   4  13      111.44      101.03     12.98 o 
   5   4  13       56.31       53.39      6.94 o 
   6   4  13        9.75        9.06      7.99 o 
   7   4  13      747.21      803.28     41.76 o 
   8   4  13       42.50       36.62      7.93 o 
   9   4  13      298.52      307.55     21.74 o 
  10   4  13       21.88       16.93      9.04 o 
  11   4  13      455.98      459.59     32.60 o 
   1   5  13     2384.19     2591.08    112.28 o 
   2   5  13       75.36       77.05     11.07 o 
   3   5  13     2032.54     2131.29     93.00 o 
   4   5  13       26.77       42.27      9.17 o 
   5   5  13     1703.51     1932.38     82.92 o 
   6   5  13       58.05       66.96     13.72 o 
   7   5  13     1112.47      990.46     64.55 o 
   8   5  13       62.88       65.05     10.55 o 
   9   5  13      687.43      709.69     47.17 o 
   0   6  13        0.11       14.61     15.02 o 
   1   6  13      569.06      562.54     33.08 o 
   2   6  13        7.49       45.32     15.68 o 
   3   6  13      641.86      627.98     48.38 o 
   4   6  13        0.22      -12.90      8.60 o 
   5   6  13      270.99      267.70     21.97 o 
   6   6  13       47.87       52.03     11.60 o 
   7   6  13      402.24      369.95     26.20 o 
   1   7  13      577.87      619.65     44.40 o 
   2   7  13        1.73       -0.96     10.42 o 
   3   7  13      238.80      193.67     19.11 o 
   4   7  13        7.54        1.93      9.87 o 
   0   0  14     3568.33     3338.13    168.05 o 
   1   0  14      193.63      211.74     13.36 o 
   2   0  14      259.41      263.56     15.34 o 
   3   0  14       89.08       78.58      6.90 o 
   4   0  14     2529.72     2437.46    112.48 o 
   5   0  14      360.75      357.47     17.66 o 
   6   0  14     1527.21     1531.79     69.39 o 
   7   0  14       81.11       83.00     13.93 o 
   8   0  14     1047.10     1154.09     58.76 o 
   9   0  14      473.20      482.29     37.31 o 
  10   0  14     1946.06     2096.75    156.92 o 
  11   0  14      122.47      103.88     15.05 o 
  12   0  14      305.39      217.67     20.41 o 
   1   1  14      513.39      560.99     20.93 o 
   2   1  14     3725.67     3690.25    109.30 o 
   3   1  14      548.69      575.16     18.86 o 
   4   1  14       10.00        7.51      2.24 o 
   5   1  14      333.16      333.56     11.30 o 
   6   1  14     2376.33     2306.30     70.72 o 
   7   1  14      409.88      422.07     17.31 o 
   8   1  14       14.08       14.56      4.30 o 
   9   1  14      187.84      157.52     12.29 o 
  10   1  14     1043.35     1069.03     60.73 o 
  11   1  14      226.47      185.58     13.04 o 
  12   1  14        5.78        9.91      7.26 o 
   0   2  14      167.51      160.82     13.27 o 
   1   2  14       18.52       29.87      3.35 o 
   2   2  14       27.42       26.82      4.47 o 
   3   2  14       93.66      126.20      8.18 o 
   4   2  14      150.45      141.67      9.20 o 
   5   2  14       12.28        4.67      3.17 o 
   6   2  14      154.89      142.67      7.34 o 
   7   2  14      104.52      105.83      8.29 o 
   8   2  14      129.05      128.67      8.39 o 
   9   2  14       87.25       79.70      8.48 o 
  10   2  14      166.82      146.14     14.73 o 
  11   2  14       46.80       54.17      9.18 o 
  12   2  14       91.97       98.42     12.99 o 
   1   3  14      536.98      520.33     22.19 o 
   2   3  14     2497.36     2531.98     97.48 o 
   3   3  14      153.07      137.98     11.69 o 
   4   3  14        2.65        8.32      3.50 o 
   5   3  14      701.38      659.71     29.43 o 
   6   3  14     1231.38     1159.83     54.96 o 
   7   3  14        0.23       12.29      5.05 o 
   8   3  14        0.18        2.14      5.30 o 
   9   3  14      477.18      450.59     29.90 o 
  10   3  14      242.70      238.40     20.24 o 
  11   3  14       39.99       33.58     10.86 o 
   0   4  14     2646.68     2700.50    173.49 o 
   1   4  14      800.21      714.67     34.81 o 
   2   4  14       11.80        5.45      6.94 o 
   3   4  14      805.42      787.90     42.26 o 
   4   4  14     2248.99     2239.59    112.97 o 
   5   4  14      564.66      488.57     31.12 o 
   6   4  14       71.68       88.48     15.65 o 
   7   4  14      572.16      598.83     31.96 o 
   8   4  14     1377.64     1356.71     90.76 o 
   9   4  14      296.05      289.07     20.52 o 
  10   4  14       97.25       73.72     11.28 o 
   1   5  14       17.42       19.78      7.07 o 
   2   5  14     1292.21     1249.47     81.01 o 
   3   5  14       59.31       37.29      9.34 o 
   4   5  14      150.01      127.23     17.30 o 
   5   5  14        6.53       14.59      8.06 o 
   6   5  14      696.93      730.32     44.84 o 
   7   5  14      108.01      104.86     12.73 o 
   8   5  14      325.78      273.45     19.75 o 
   0   6  14      335.71      359.79     39.99 o 
   1   6  14        8.98       -1.93      8.12 o 
   2   6  14       70.43       56.28     12.19 o 
   3   6  14       17.11       10.76      8.72 o 
   4   6  14      246.85      276.08     33.38 o 
   5   6  14        0.01       11.45     10.21 o 
   6   6  14      434.41      428.28     34.81 o 
   1   1  15       13.19       13.55      2.54 o 
   2   1  15       39.41       36.21      4.81 o 
   3   1  15        2.12        4.10      1.84 o 
   4   1  15      365.30      368.86     15.01 o 
   5   1  15        9.80        6.20      2.80 o 
   6   1  15        6.56       10.48      2.71 o 
   7   1  15        3.67        4.06      5.45 o 
   8   1  15      769.13      866.29     38.59 o 
   9   1  15        0.03        1.70      5.83 o 
  10   1  15        3.34        0.17      5.66 o 
  11   1  15       19.01       17.97      7.05 o 
   0   2  15     5246.89     5685.61    298.55 o 
   1   2  15       31.31       16.44      3.70 o 
   2   2  15        1.88        5.41      3.52 o 
   3   2  15        0.19        2.85      3.38 o 
   4   2  15     4041.66     4191.13    141.82 o 
   5   2  15       86.68       68.74      6.37 o 
   6   2  15        7.13        4.34      4.95 o 
   7   2  15        9.92       19.22      5.73 o 
   8   2  15     1785.69     1834.61     96.43 o 
   9   2  15      104.32       84.60      9.64 o 
  10   2  15        0.88       20.02      8.59 o 
  11   2  15       14.64       14.69      9.89 o 
   1   3  15       87.20       93.40      9.12 o 
   2   3  15     1646.78     1673.55     71.65 o 
   3   3  15      120.86      109.75      8.53 o 
   4   3  15        0.04        0.00      4.68 o 
   5   3  15       53.63       28.62      8.93 o 
   6   3  15      991.91      966.66     52.15 o 
   7   3  15      120.25       93.07      9.59 o 
   8   3  15        0.48        4.80      6.21 o 
   9   3  15       27.75        7.25      8.65 o 
  10   3  15      412.83      362.73     27.84 o 
   0   4  15     1545.57     1726.01    130.10 o 
   1   4  15       23.72       28.94      9.52 o 
   2   4  15       20.55       31.33     11.81 o 
   3   4  15       47.78       55.63      9.17 o 
   4   4  15     1108.13     1282.35     64.19 o 
   5   4  15        0.72        8.33      6.27 o 
   6   4  15      106.63       92.65     12.08 o 
   7   4  15       34.73       17.15      8.03 o 
   8   4  15      408.08      433.94     28.05 o 
   9   4  15        3.76       28.86     13.08 o 
   1   5  15        8.59        8.46      7.37 o 
   2   5  15      221.69      210.76     17.81 o 
   3   5  15       11.90        8.17     14.07 o 
   4   5  15      170.73      177.33     15.39 o 
   5   5  15        0.93       -3.80      8.38 o 
   6   5  15      246.89      195.60     17.83 o 
   7   5  15        7.37        3.99      8.40 o 
   0   6  15      887.23     1007.06     70.56 o 
   1   6  15      187.31      148.64     26.00 o 
   2   6  15       24.01       32.36     10.94 o 
   3   6  15      196.11      203.40     20.16 o 
   4   6  15      710.10      805.49     49.99 o 
   5   6  15      116.33      128.40     30.69 o 
   0   0  16       12.86       -2.41     17.48 o 
   1   0  16      365.31      334.86     22.64 o 
   2   0  16       53.90       40.04      9.48 o 
   3   0  16      341.81      310.73     24.54 o 
   4   0  16        0.96       -4.36      5.67 o 
   5   0  16      119.93       95.48     12.48 o 
   6   0  16      325.28      300.75     26.37 o 
   7   0  16       82.13       54.22     10.78 o 
   8   0  16        9.15        6.09      7.98 o 
   9   0  16        3.36        3.56      8.27 o 
  10   0  16      440.13      450.49     34.87 o 
  11   0  16        3.62        5.38     10.04 o 
   1   1  16      974.33     1101.59     43.74 o 
   2   1  16      216.34      209.08     13.31 o 
   3   1  16     1187.41     1280.17     58.19 o 
   4   1  16        0.44        3.47      5.46 o 
   5   1  16      641.67      658.28     41.16 o 
   6   1  16      135.62      106.49      9.49 o 
   7   1  16     1044.02     1082.60     54.09 o 
   8   1  16        2.26        0.32      5.81 o 
   9   1  16      345.68      338.56     26.39 o 
  10   1  16       63.84       36.01     12.35 o 
  11   1  16      612.67      550.29     35.86 o 
   0   2  16       86.39       52.28      7.14 o 
   1   2  16     1532.73     1646.53     71.46 o 
   2   2  16        9.05        6.77      4.22 o 
   3   2  16     2129.38     2234.36     87.82 o 
   4   2  16       71.17       72.37      9.67 o 
   5   2  16      601.76      647.69     30.53 o 
   6   2  16       55.48       42.21      8.89 o 
   7   2  16     1751.07     1892.99    107.80 o 
   8   2  16       51.70       53.52      8.20 o 
   9   2  16       91.06       75.45     10.80 o 
  10   2  16       67.45       71.92     13.49 o 
   1   3  16     1009.62     1030.11     49.52 o 
   2   3  16     2284.39     2308.65    130.26 o 
   3   3  16      176.84      137.25     12.71 o 
   4   3  16        0.10       -4.22      5.64 o 
   5   3  16     1666.39     1677.35     92.48 o 
   6   3  16     1392.65     1406.06     89.04 o 
   7   3  16       20.38       24.52     10.80 o 
   8   3  16        2.79        2.96      9.87 o 
   9   3  16     1382.40     1429.22     92.37 o 
   0   4  16       76.06      111.73     16.34 o 
   1   4  16     1854.98     1926.36    116.17 o 
   2   4  16        8.63       18.36      8.05 o 
   3   4  16     1639.35     1572.84    114.49 o 
   4   4  16       68.92       88.89     11.26 o 
   5   4  16     1458.46     1488.23     76.11 o 
   6   4  16       54.53       97.34     11.62 o 
   7   4  16      988.62      984.19     79.45 o 
   8   4  16       49.76       52.20     14.05 o 
   1   5  16       29.28       35.54      9.00 o 
   2   5  16       23.79       26.82      9.03 o 
   3   5  16       90.31      110.72     12.78 o 
   4   5  16        2.72        6.20      9.44 o 
   5   5  16       17.20       14.19     11.51 o 
   6   5  16        4.65       16.34      9.96 o 
   0   6  16      301.09      271.82     30.72 o 
   1   6  16       20.18        6.72      8.37 o 
   2   6  16       18.75        4.24     10.05 o 
   1   1  17     1380.50     1418.38     66.31 o 
   2   1  17     1208.44     1288.45     66.52 o 
   3   1  17     1095.47     1050.61     56.21 o 
   4   1  17       18.05       17.20      6.34 o 
   5   1  17      961.11      933.39     48.85 o 
   6   1  17      748.03      744.38     45.15 o 
   7   1  17      506.88      471.78     29.84 o 
   8   1  17       30.29       20.49      6.57 o 
   9   1  17      311.66      289.99     19.11 o 
  10   1  17      308.43      275.32     26.05 o 
   0   2  17      163.44      179.06     17.88 o 
   1   2  17      286.52      302.09     17.66 o 
   2   2  17        7.36        0.28      8.21 o 
   3   2  17        9.46       13.77      6.31 o 
   4   2  17      116.12      126.82     10.98 o 
   5   2  17      812.27      849.49     47.77 o 
   6   2  17       42.02       41.66      9.85 o 
   7   2  17       37.52       28.27     16.05 o 
   8   2  17       44.06       37.37      9.99 o 
   9   2  17     1017.12     1080.15     63.54 o 
   1   3  17        4.48        0.08      6.41 o 
   2   3  17       20.68       34.12      6.57 o 
   3   3  17       12.08        7.49      9.02 o 
   4   3  17        0.61       -7.03      7.47 o 
   5   3  17       30.23       24.64     11.08 o 
   6   3  17       14.44        6.74     15.31 o 
   7   3  17       67.33       33.33     12.24 o 
   8   3  17        2.45      -15.68     10.45 o 
   0   4  17       78.45       69.53     12.64 o 
   1   4  17       57.18       45.51     10.05 o 
   2   4  17        9.81        9.99     15.06 o 
   3   4  17      369.51      398.97     29.44 o 
   4   4  17       46.41       60.72     11.27 o 
   5   4  17       35.68       11.94     14.99 o 
   6   4  17       59.27       44.33     13.89 o 
   7   4  17      549.06      521.28     77.22 o 
   1   5  17     2166.30     2117.67    134.83 o 
   2   5  17       13.26        7.87      9.23 o 
   3   5  17     2013.38     2077.51    118.93 o 
   4   5  17        5.07       36.55     12.98 o 
   0   0  18       64.08      113.29     25.68 o 
   1   0  18     5508.19     5757.68    340.72 o 
   2   0  18      120.38      123.84     22.23 o 
   3   0  18     4950.86     5314.27    449.54 o 
   4   0  18       37.83       26.84      8.24 o 
   5   0  18     4162.72     4504.09    361.70 o 
   6   0  18      740.55      668.97     57.33 o 
   7   0  18     3023.42     3139.26    253.42 o 
   8   0  18        2.51        3.66     11.14 o 
   9   0  18     2240.06     2331.86    208.75 o 
   1   1  18      147.85      136.50     13.54 o 
   2   1  18     2076.75     2122.83    121.83 o 
   3   1  18       15.39       19.43      6.39 o 
   4   1  18        4.87       -6.58      6.26 o 
   5   1  18      332.49      324.78     23.58 o 
   6   1  18     1319.09     1313.63     75.81 o 
   7   1  18        8.40        4.08      9.92 o 
   8   1  18        8.83       -0.04      8.99 o 
   0   2  18       11.99        9.86     11.01 o 
   1   2  18      162.06      119.21     11.62 o 
   2   2  18       11.55       15.64      7.45 o 
   3   2  18      289.66      295.49     28.20 o 
   4   2  18        1.43       14.75     12.67 o 
   5   2  18       48.15       38.86     14.09 o 
   6   2  18       61.22       57.76     19.51 o 
   7   2  18      347.29      351.38     52.27 o 
   8   2  18        9.34       -0.34     10.45 o 
   1   3  18     1567.33     1724.42    120.78 o 
   2   3  18      381.66      333.63     34.18 o 
   3   3  18     1799.08     1938.69    158.02 o 
   4   3  18        3.04        4.26      8.69 o 
   5   3  18     1035.57     1090.04     68.62 o 
   6   3  18      125.40      115.74     15.90 o 
   7   3  18     1512.80     1649.96    127.39 o 
   0   4  18     1973.05     2278.93    251.47 o 
   1   4  18       61.57       48.61     12.96 o 
   2   4  18        6.11       17.62     10.41 o 
   3   4  18      163.02      174.76     19.56 o 
   4   4  18     1713.73     1802.64    125.92 o 
   5   4  18        7.90        0.63     11.09 o 
   1   1  19      119.49      103.20     14.37 o 
   2   1  19       57.70       61.60     12.67 o 
   3   1  19       23.23       25.81      9.78 o 
   4   1  19      266.45      262.42     31.78 o 
   5   1  19      165.32      190.44     21.39 o 
   6   1  19       78.65       51.59     26.48 o 
   7   1  19        3.00        5.16     16.49 o 
   0   2  19     3972.25     4335.48    308.99 o 
   1   2  19       15.27       32.83     16.21 o 
   2   2  19        0.38       14.81     13.54 o 
   3   2  19       35.71       18.26     16.81 o 
   4   2  19     3155.41     3430.38    274.28 o 
   5   2  19        0.12        6.74     14.28 o 
   6   2  19        5.79       -0.56     14.49 o 
   1   3  19        1.19      -12.20     12.33 o 
   2   3  19      203.98      218.44     52.39 o 
   3   3  19       14.71       -0.16     17.86 o 
   4   3  19        0.08        0.98     16.52 o 
   5   3  19        3.27       26.65     14.63 o 
   0   4  19     3464.32     4067.78    393.00 o 
   1   4  19      512.98      474.89     41.32 o 
   2   4  19        4.60       29.12     29.29 o 
   0   0  20     2969.95     2882.08    394.81 o 
   1   0  20      956.24     1045.05    122.19 o 
   2   0  20        7.51       -4.83     14.09 o 
   3   0  20     1292.02     1219.11    104.99 o 
   4   0  20     2505.73     2280.56    215.61 o 
   5   0  20      364.74      295.74     36.95 o 
   1   1  20      534.93      514.74     39.68 o 
   2   1  20      263.04      280.10     24.78 o 
   3   1  20      206.91      190.80     37.97 o 
   4   1  20       40.99       12.16     16.19 o 
   5   1  20      707.35      664.02     69.98 o 
   0   2  20      180.20       90.97     28.65 o 
   1   2  20       48.54       29.81     21.35 o 
   2   2  20       11.24       15.15     20.34 o 
   3   2  20       35.93       11.11     18.17 o 
   4   2  20      159.28      190.49     29.95 o 
   1   3  20      328.63      324.12     38.78 o 
   1   1  21     1079.33      983.05    104.80 o 
                                                 
